# Supplementary material for: Dorsal Root Ganglia Volume—Normative Values, Correlation with Demographic Determinants and Reliability of Three Different Methods of Volumetry
Source: Diagnostics (Basel). 2022 Jun 28;12(7):1570. doi: 10.3390/diagnostics12071570 (PMC9323629; doi:10.3390/diagnostics12071570)
Supplement: Supplementary file 1 [file diagnostics-12-01570-s001.zip]

Archive with 1 entries (1 files):
- diagnostics-1762602-supplementary.pdf
